# Supplementary material for: Myocardin-Related Transcription Factor Mediates Epithelial Fibrogenesis in Polycystic Kidney Disease
Source: Cells. 2024 Jun 5;13(11):984. doi: 10.3390/cells13110984 (PMC11172104; doi:10.3390/cells13110984)
Supplement: Supplementary file 1 [file cells-13-00984-s001.zip]

Archive with 1 entries (1 files):
- cells-2996033-supplementary.pdf
